# Supplementary material for: Fluoxetine and Sertraline Potently Neutralize the Replication of Distinct SARS-CoV-2 Variants
Source: Viruses. 2024 Mar 30;16(4):545. doi: 10.3390/v16040545 (PMC11053511; doi:10.3390/v16040545)
Supplement: Supplementary file 1 [file viruses-16-00545-s001.zip]

Archive with 1 entries (1 files):
- viruses-2896435-supplementary.pdf
